# Supplementary material for: An antagonistic epigenetic mechanism regulating gene expression in pollen revealed through single-nucleus multiomics
Source: Nat Commun. 2025 Nov 27;16:10662. doi: 10.1038/s41467-025-65686-z (PMC12660930; doi:10.1038/s41467-025-65686-z)
Supplement: Supplementary file 7 — Supplementary Data 5 [file 41467_2025_65686_MOESM7_ESM.xlsx]

## Sheet: Fig_2c
Chromocenters:	Overlap	Don't Overlap	Total
MBD6 x MBD7	64	56	120
MBD6 x MBD6	108	12	120

## Sheet: Fig_6b
Nuclei intensity (log2 YFP signal, mAU) for the four different combinations of proteins tested. Each column has data from 4 separate experiments pooled.
MBD6 x ACD15 (N=4 biological replicates)	MBD6swap x ACD15 (N=4 biological replicates)	MBD6 x IDM3 (N = 4 biological Replicates)	MBD6swap x IDM3 (N = 4 Biological Replicates)
62.3906	7.26382	11.4277	76.4768
84.4036	10.6165	19.8218	6.21917
73.0195	6.18562	9.99693	33.4843
67.0975	7.60166	3.75176	70.3851
118.11	7.20788	6.50786	61.0746
17.946	6.06699	8.81122	11.3435
57.9772	5.65003	7.34059	5.71182
18.6259	7.86102	7.16898	15.0589
38.6758	5.86628	97.6398	25.1863
93.258	7.51931	9.82524	9.16223
59.5739	8.63456	23.5657	6.20406
17.0838	6.15043	3.54077	7.31055
10.5429	5.82207	10.7658	35.9301
30.5233	5.9079	7.32898	10.4413
16.7897	6.30477	65.7276	11.6755
29.5801	7.84882	5.10719	9.01163
44.7769	6.74668	9.38861	83.9779
124.749	6.63976	10.1296	15.2219
11.6901	5.40492	17.2724	19.4953
50.4035	5.44839	6.25313	5.53981
5.49689	7.59239	29.9958	5.00986
89.2886	6.63577	4.95199	14.436
89.8203	11.2105	10.1343	30.9717
76.7653	6.48066	2.98323	4.06176
7.96205	4.60289	12.0722	55.9029
38.3111	8.23221	10.6622	25.0015
47.0366	7.43251	5.67066	16.1666
81.5439	9.64252	18.6512	26.3694
109.759	7.8269	4.46228	29.5429
13.8512	6.26884	4.18291	44.0971
8.61088	8.81958	6.63855	90.7074
11.8	6.46245	20.6662	55.4329
35.3902	8.51685	8.42958	8.04769
25.1042	7.93719	5.1977	21.5753
8.25868	12.7974	8.13349	66.715
25.773	6.20096	3.30072	5.51909
25.543	9.17821	4.00206	5.8063
14.0881	5.28618	4.00915	4.38442
15.211	6.59121	5.52166	6.83737
99.9681	10.1926	9.39521	26.9635
91.808	15.9004	4.01197	8.44335
55.5782	4.37244	3.36907	53.9798
12.761	5.62554	3.85305	141.713
73.3074	5.2535	5.75282	23.5371
23.0442	9.0028	4.006	34.882
50.1947	4.66184	4.41955	19.4392
125.763	5.18441	3.52763	106.106
24.5034	6.7521	8.17979	37.3139
5.95307	4.12221	4.9995	45.3857
59.4653	4.14367	3.85436	10.4413
26.5958	4.34608	8.42958	62.5847
96.6772	4.5615	2.80467	28.1869
21.7869	4.74266	3.14212	78.5257
46.9767	5.2052	4.11292	20.2365
45.4338	5.31202	5.80702	58.2666
42.6805	7.74708	3.07748	13.9326
9.45314	9.81756	3.81793	42.8899
6.83828	3.61326	3.58611	18.2212
7.6372	3.74058	2.98216	95.7011
7.51703	3.71896	24.1954	10.9124
28.7665	3.79465	22.1824	8.14316
22.9153	3.80111	14.7086	9.11416
39.575	3.60705	14.2364	28.7759
11.9264	3.86779	11.0067	11.3512
7.91394	3.78125	8.41154	7.20609
75.1029	3.58672	8.0604	39.3744
87.9453	3.81941	7.55458	15.7082
24.993	4.22569	7.43434	49.0568
19.0976	8.69147	5.91079	6.21612
74.9631	5.23079	5.86316	33.192
115.429	9.24068	5.35565	16.4125
106.742	5.45878	5.18592	11.1621
39.5305	8.82566	4.90319	5.13749
62.1687	4.72896	4.35167	4.94986
67.7479	3.87516	3.31089	7.14916
91.0511	8.70578	3.22164	11.5508
135.355	3.69816	2.74594	5.31525
3.83181	4.80244	3.91117	5.36207
4.56668	3.95265	20.2349	5.93256
62.9807	3.67758	11.2297	6.37107
10.5744	3.45967	7.339	6.89331
100.335	4.0474	19.8517	7.20686
9.69093	3.6565	7.82848	7.23557
14.0081	3.33939	12.7034	8.8334
13.7055	6.63102	35.9909	8.83695
48.7909	6.04277	13.6653	9.09727
104.776	7.07272	6.25427	10.9607
32.0054	8.38301	3.04729	13.4275
95.9518	5.15963	4.32	13.5886
5.72146	3.08013	3.58949	14.3125
6.97765	3.40621	2.59741	14.8376
5.3351	3.80045	13.141	16.0272
80.8647	4.13683	5.49515	17.829
3.23673	4.19742	3.21059	19.7281
28.182	4.43321	2.98128	20.7178
86.2952	4.65285	2.86246	28.6594
45.0361	4.92583	4.18972	30.332
19.8455	5.43321	5.37604	31.9539
119.316	5.60115	4.43207	34.0828
72.0465	6.32266	3.00675	35.1915
113.845	2.94941	4.14424	36.1174
33.6481	2.48437	3.97106	36.5093
102.372	2.31866	30.0752	40.3465
19.733	2.55176	3.56768	44.0383
9.34644	4.52044	5.06821	48.3488
5.86514	2.69971	3.6446	65.2602
74.1921	4.98475	33.2356	67.2459
108.192	3.30582	4.05591	67.266
150.485	2.92478	6.95065	92.0055
105.746	4.32609	19.5636	108.459
20.1777	2.41895	10.1931	121.038
41.685	2.67988	23.2918	66.5494
12.6514	4.83919	4.50102	8.40483
21.724	2.68307	17.1057	5.50747
4.233	2.24174	12.2387	10.4076
4.39923	2.29814	29.42	5.76964
5.74372	2.3486	29.9147	5.66018
6.01103		5.87598	12.354
13.7469		7.1844	18.3669
16.9956		6.79811	32.3261
19.2853		8.71132	21.1988
20.0547		5.48941	13.354
20.0813		6.0054	8.65474
36.3019		6.14895	33.3647
62.7316		7.0039	14.802
65.971		17.2021	13.8906
76.5458		10.6117	8.19109
82.8098		7.08454	13.3147
87.6452		7.05639	13.2646
111.768		23.5334	25.1464
134.546		8.66198	14.5976
144.975		12.4255	12.1814
167.808		5.26463	19.2773
27.2602		31.5831	28.2523
14.4827		18.2697	27.8573
7.16486		3.9031	21.1313
16.1217		4.73004	13.7143
6.73219		6.20335	31.7855
16.288		2.93787	14.8656
58.6863		4.02219	10.9697
28.7222		2.91739	7.24857
41.1633		3.07713	9.18229
79.1006		3.98732	6.29268
12.9629		3.01093	8.26068
36.4271		31.8949	40.6518
7.29387		8.80534	7.18999
8.06836		8.87846	8.79479
81.2678		7.69113	18.1119
8.90179		4.09213	29.4163
5.22843		6.15194	63.916
10.0865		5.28637	34.8591
22.6689		12.0593	17.7911
4.05087		3.36578	9.68581
3.12923		18.6311	11.0138
21.4287		6.12204	10.9976
14.0774		45.2817	9.72075
6.98519		9.49042	5.54928
13.5603		22.4706	9.0634
30.7542		16.2359	12.2635
37.1716		4.20221	13.1306
6.9659		12.5252	25.2756
78.4303		9.06159	8.02498
28.8812		7.7685	14.6172
22.4698		22.4945	25.8389
82.3539		5.1258	6.87697
52.5653		3.86047	7.29441
50.1564		6.83084	5.28826
28.6343		7.24071	5.32207
95.811		14.2061	3.48408
63.2091		13.3103	4.93699
5.41071		2.87841	7.24182
4.02722		6.20738	5.18564
4.20873		4.87857	29.1363
16.907		4.89566	6.01025
23.9235		8.97475	18.1248
95.9356		4.22227	81.7442
23.8904		7.07247	3.66059
56.0422		4.47848	10.8613
40.6686		3.84736	6.01208
21.7616		3.7655	5.83325
38.3063		6.52509	22.3653
10.34		6.19496	25.7656
7.58968		3.17718	12.2534
46.5213		16.7488	11.9406
32.3582		6.78608	3.58098
19.391		5.18811	8.48484
4.13624		4.23317	30.5276
		3.71112	5.41788
		3.38257	7.85446
		10.9964	8.20543
		16.2346	9.17786
		4.5144	7.38835
		8.47508	8.45182
		4.01373	18.5984
		3.03923	45.2976
		5.66995	4.77944
		5.6785	9.45026
		3.27268	76.7028
		9.03632	39.7231
		5.57794	13.3616
		3.59095	34.4572
		3.78545	125.121
		3.88794	77.4409
		3.98643	41.6031
		3.99935	18.3051
		4.07678	5.41183
		4.30364	26.4754
		4.5305	9.94805
		4.70636	62.0819
		4.99305	11.4261
		6.43358	12.6895
		7.40016	69.5817
		12.3739	7.15838
		16.3064	33.1306
		20.8788	12.3576
		22.8627	6.29984
		38.1449	6.02583
		6.34469	39.9373
		17.4122	3.4402
		8.32517	4.79895
		17.5423	3.89078
		4.57045	2.67466
		11.8478	4.96801
		20.1753	4.51269
		6.27163	4.11098
		3.03104	2.76459
		3.69986	3.24215
		14.6723	34.4667
		3.32159	28.9494
			109.65
			8.20219
			9.47706
			5.5399
			21.4796
			29.2948

## Sheet: Ext_Data_2e
MBD7 foci counts per z-stack
Wild Type	idm3		* this row indicates genotype of plants transformed with MBD7-YFP construct
178	73
170	111
123	56
159	107
201	170
194	125
139	92
128	94
112	52

## Sheet: Ext_Data_2f
For each pair of nuclei, intensity of YFP and RFP signal was plotted as a function of location along a line drawn through the nucleus. Plots for four example nuclei are shown in Ext Data 2f, data is below (y values are normalized signal)
Nucleus 1 (MBD6 vs. MBD6)				Nucleus 2 (MBD6 vs. MBD6)				Nucleus 3 (MBD6 vs. MBD7)				Nucleus 4 (MBD6 vs. MBD7)
Distance (μM)	MBD6	MBD6		Distance (μM)	MBD6	MBD6		Distance (μM)	MBD6	MBD7		Distance (μM)	MBD6	MBD7
0	0.019366	0.012357		0	0.005222	0.071006		0	0.084615	0.007752		0	0.034483	0.00813
0.2072	0.012203	0.005576		0.2072	0.002825	0.007172		0.2072	0.031062	0.000612		0.0691	0.017287	2.44e-05
0.4143	0.022537	0.014608		0.4143	0.005175	0.017444		0.4143	0.004631	0.00324		0.1381	0.018259	0
0.6215	0.011077	0.026075		0.6215	0.003326	0.058036		0.6215	0.008246	0.005922		0.2072	0.024471	0
0.8286	0.00363	0.013345		0.8286	0.005034	0.026245		0.8286	0.019646	0.005698		0.2762	0.032736	0
1.0358	0.002528	0.0164		1.0358	0.027681	0.028418		1.0358	0.024115	0.00693		0.3453	0.02819	0.008008
1.243	0.007126	0.011416		1.243	0.028042	0.066966		1.243	0.012708	0.000527		0.4143	0.020466	0.016114
1.4501	0.002407	0.019588		1.4501	0.014204	0.138264		1.4501	0.042392	0.005961		0.4834	0.009563	0.02422
1.6573	0.003577	0.016557		1.6573	0.061525	0.189298		1.6573	0.024177	0.002047		0.5524	0.005845	0.02439
1.8644	0.00265	0.056239		1.8644	0.273154	0.244391		1.8644	0.011092	0.002798		0.6215	0.005747	0.016472
2.0716	0.019049	0.047631		2.0716	0.357556	0.30144		2.0716	0.011623	0.000605		0.6905	0.006362	0.008366
2.2788	0.060528	0.064173		2.2788	0.946021	0.792178		2.2788	0.010377	0.000992		0.7596	0.011425	0.007967
2.4859	0.060301	0.105859		2.4859	0.999979	1.00002		2.4859	0.009408	0.004426		0.8286	0.016661	0.000285
2.6931	0.072976	0.114153		2.6931	0.986	0.891105		2.6931	0.008877	0.053938		0.8977	0.021862	0
2.9002	0.106959	0.170294		2.9002	0.625723	0.591254		2.9002	0.008162	0.035612		0.9667	0.01742	0
3.1074	0.089711	0.183235		3.1074	0.323807	0.352611		3.1074	0.014892	0.007798		1.0358	0.011747	0
3.3146	0.126898	0.286941		3.3146	0.046084	0.096233		3.3146	0.030562	0.059961		1.1049	0.006017	0
3.5217	0.132581	0.226267		3.5217	0.00836	0.007815		3.5217	0.0176	0.053636		1.1739	0.008402	0
3.7289	0.116285	0.212902		3.7289	0.014752	0.063349		3.7289	0.106046	0.00414		1.243	0.010195	0
3.9361	0.131	0.176671		3.9361	0.018538	0.043759		3.9361	0.251685	0.039605		1.312	0.010966	0
4.1432	0.124947	0.097145		4.1432	0.070715	0.057172		4.1432	0.2317	0.085403		1.3811	0.008345	0
4.3504	0.074585	0.082655		4.3504	0.09564	0.039479		4.3504	0.234638	0.148915		1.4501	0.011937	0
4.5575	0.040252	0.101506		4.5575	0.044872	0.046781		4.5575	0.295162	0.230054		1.5192	0.011511	0
4.7647	0.019878	0.070804		4.7647	0.046366	0.042079		4.7647	0.4035	0.377853		1.5882	0.012879	0.000358
4.9719	0.061122	0.098302		4.9719	0.048627	0.069377		4.9719	0.405623	1.00545		1.6573	0.008621	0.001114
5.179	0.049142	0.027957		5.179	0.033473	0.111211		5.179	0.476823	0.879605		1.7263	0.001908	0.003537
5.3862	0.03726	0.083769		5.3862	0.011154	0.068134		5.3862	0.747454	0.557062		1.7954	0.005448	0.012626
5.5933	0.04526	0.096329		5.5933	0.014188	0.03785		5.5933	1.00608	0.235791		1.8644	0.005747	0.017715
5.8005	0.036427	0.093725		5.8005	0.090413	0.073609		5.8005	0.805723	0.216814		1.9335	0.011023	0.020146
6.0077	0.026431	0.198863		6.0077	0.048355	0.12316		6.0077	0.283054	0.089031		2.0026	0.011494	0.022317
6.2148	0.105463	0.125384		6.2148	0.059546	0.10654		6.2148	0.390015	0.053512		2.0716	0.00977	0.014545
6.422	0.159569	0.139933		6.422	0.042219	0.071728		6.422	0.655362	0.035101		2.1407	0.010115	0.008691
6.6291	0.099341	0.171024		6.6291	0.067373	0.07355		6.6291	0.440231	0.023465		2.2097	0.010626	0.009244
6.8363	0.07202	0.266443		6.8363	0.045034	0.067696		6.8363	0.324238	0.069279		2.2788	0.00627	0.015976
7.0435	0.036102	0.146325		7.0435	0.078439	0.050454		7.0435	0.3392	0.028209		2.3478	0.005902	0.023163
7.2506	0.060317	0.150918		7.2506	0.081943	0.073842		7.2506	0.512569	0.044217		2.4169	0.010971	0.022504
7.4578	0.094561	0.152541		7.4578	0.082668	0.114911		7.4578	0.715208	0.039008		2.4859	0.011494	0.021057
7.6649	0.054394	0.1038		7.6649	0.217034	0.073168		7.6649	0.552231	0.043736		2.555	0.015109	0.01961
7.8721	0.176919	0.428949		7.8721	0.235326	0.099396		7.8721	0.426338	0.016566		2.624	0.01819	0.018163
8.0793	0.629593	0.923216		8.0793	0.142674	0.116552		8.0793	0.324408	0.009465		2.6931	0.025339	0.009114
8.2864	1.00038	1		8.2864	0.140345	0.14944		8.2864	0.201238	0.018814		2.7621	0.029885	0.000959
8.4936	0.766455	0.933992		8.4936	0.141044	0.172489		8.4936	0.181008	0.011674		2.8312	0.025741	0
8.7007	0.223919	0.398749		8.7007	0.071436	0.161479		8.7007	0.100492	0.003698		2.9002	0.020615	0
8.9079	0.126358	0.236306		8.9079	0.098057	0.133665		8.9079	0.045985	0.00093		2.9693	0.014195	0
9.1151	0.147687	0.214404		9.1151	0.141321	0.15671		9.1151	0.065523	0.004899		3.0384	0.012448	0
9.3222	0.155325	0.250047		9.3222	0.047034	0.101961		9.3222	0.039369	0.030256		3.1074	0.016483	0.007057
9.5294	0.08961	0.306051		9.5294	0.018768	0.043037		9.5294	0.023615	0.013992		3.1765	0.017713	0.00813
9.7366	0.126642	0.309455		9.7366	0.00705	0.001574		9.7366	0.0053	0.014612		3.2455	0.030029	0.023431
9.9437	0.063321	0.217929		9.9437	0.000329	0.000884		9.9437	0.004362	0.070837		3.3146	0.052299	0.047561
10.1509	0.083711	0.206922		10.1509	0.002705	0		10.1509	0.0235	0.165961		3.3836	0.076787	0.075122
10.358	0.085244	0.288047		10.358	0.000538	0.009448		10.358	0.043254	0.169442		3.4527	0.101356	0.104439
10.5652	0.074228	0.219745		10.5652	0.002486	0.041302		10.5652	0.0859	0.137729		3.5217	0.124839	0.135203
10.7724	0.077675	0.120537		10.7724	0.000308	0.016525						3.5908	0.147305	0.167407
10.9795	0.042646	0.070176		10.9795	0.004726	0.003002						3.6598	0.144489	0.145089
11.1867	0.010167	0.013612		11.1867	0.005023	0.002304						3.7289	0.13142	0.089561
11.3938	0.038362	0.106725		11.3938	0.012752	0.014047						3.7979	0.115943	0.02735
11.601	0.01274	0.092063		11.601	0.00154	0.017172						3.867	0.133891	0.036756
11.8082	0.002524	0.020322		11.8082	0.001441	0.014454						3.9361	0.169213	0.073382
12.0153	0.002028	0.020827										4.0051	0.202782	0.116902
12.2225	0.000634	0.026475										4.0742	0.25019	0.197423
12.4296	0.002069	0.012502										4.1432	0.306345	0.288407
12.6368	0.003614	0.002902										4.2123	0.363753	0.379333
12.844	0.001785	0.002173										4.2813	0.383741	0.544447
												4.3504	0.388017	0.755317
												4.4194	0.390833	0.966276
												4.4885	0.400253	1.00194
												4.5575	0.418655	0.940821
												4.6266	0.434569	0.868829
												4.6956	0.45431	0.767358
												4.7647	0.480374	0.659301
												4.8337	0.512684	0.558374
												4.9028	0.578575	0.496203
												4.9719	0.665897	0.462049
												5.0409	0.76008	0.438504
												5.11	0.81023	0.377309
												5.179	0.833425	0.274317
												5.2481	0.844368	0.154203
												5.3171	0.872546	0.082114
												5.3862	0.927167	0.053276
												5.4552	0.992397	0.029992
												5.5243	1.00046	0.018927
												5.5933	0.972569	0.022862
												5.6624	0.937925	0.02439
												5.7314	0.808603	0.042829
												5.8005	0.612632	0.076195
												5.8696	0.396586	0.113764
												5.9386	0.295569	0.114431
												6.0077	0.275868	0.090634
												6.0767	0.267092	0.05452
												6.1458	0.272201	0.036065
												6.2148	0.284575	0.026862
												6.2839	0.298523	0.019699
												6.3529	0.285948	0.035602
												6.422	0.253287	0.070805
												6.491	0.215477	0.108553
												6.5601	0.20427	0.106512
												6.6291	0.214259	0.07526
												6.6982	0.231828	0.041797
												6.7672	0.235954	0.030927
												6.8363	0.228178	0.031
												6.9054	0.22223	0.036902
												6.9744	0.235914	0.034797
												7.0435	0.260385	0.021984
												7.1125	0.28223	0.011008
												7.1816	0.289356	0.006675
												7.2506	0.279856	0.003593
												7.3197	0.265448	0.003545
												7.3887	0.226138	0.004268
												7.4578	0.172167	0.001585
												7.5268	0.122046	0
												7.5959	0.107368	0
												7.6649	0.114966	0
												7.734	0.127552	0
												7.8031	0.118086	0
												7.8721	0.083874	0
												7.9412	0.038994	0
												8.0102	0.022989	0
												8.0793	0.028328	0.005333
												8.1483	0.037282	0.00813
												8.2174	0.037569	0.00813
												8.2864	0.032862	0.004537
												8.3555	0.025299	0.000659
												8.4245	0.025874	0
												8.4936	0.035787	0.005187
												8.5626	0.047029	0.008016
												8.6317	0.046351	0.012618
												8.7007	0.039868	0.024732
												8.7698	0.030615	0.038667
												8.8389	0.041557	0.037285
												8.9079	0.06892	0.02513
												8.977	0.098724	0.012561
												9.046	0.098034	0.006439
												9.1151	0.074115	0.006106
												9.1841	0.050839	0.006829
												9.2532	0.044098	0.007553
												9.3222	0.046397	0.013236
												9.3913	0.051517	0.01765
												9.4603	0.051	0.024309
												9.5294	0.042425	0.033862
												9.5984	0.030713	0.043415
												9.6675	0.027218	0.050748
												9.7366	0.029339	0.052772
												9.8056	0.035856	0.051699
												9.8747	0.035563	0.04626
												9.9437	0.026379	0.031894
												10.0128	0.015868	0.015065
												10.0818	0.011489	0.008138
												10.1509	0.014759	0.007431
												10.2199	0.01992	0.010488
												10.289	0.022322	0.011959
												10.358	0.024126	0.015057
												10.4271	0.026948	0.017195
												10.4961	0.02592	0.013642
												10.5652	0.022414	0.00674
												10.6342	0.015943	0.001065
												10.7033	0.011494	0.008854
												10.7724	0.011494	0.025065
												10.8414	0.011494	0.041276
												10.9105	0.011293	0.043642
												10.9795	0.008017	0.032073
												11.0486	0.005747	0.018813
												11.1176	0.005747	0.024959

## Sheet: Ext_Data_10c
Construct	Genotype	Foci counts per z-stack
MBD6-SWAP::YFP	WT	102
MBD6-SWAP::YFP	WT	125
MBD6-SWAP::YFP	WT	82
MBD6-SWAP::YFP	WT	86
MBD6-SWAP::YFP	WT	125
MBD6(WT)::RFP ctrl	WT	113
MBD6(WT)::RFP ctrl	WT	124
MBD6(WT)::RFP ctrl	WT	143
MBD6(WT)::RFP ctrl	WT	102
MBD6(WT)::RFP ctrl	WT	124
MBD6(WT)::YFP	WT	160
MBD6(WT)::YFP	WT	121
MBD6(WT)::YFP	WT	144
MBD6(WT)::YFP	WT	97
MBD6(WT)::YFP	WT	98
MBD6(WT)::RFP	WT	132
MBD6(WT)::RFP	WT	128
MBD6(WT)::RFP	WT	118
MBD6(WT)::RFP	WT	100
MBD6(WT)::RFP	WT	94
MBD6-SWAP::YFP	acd15 acd21	101
MBD6-SWAP::YFP	acd15 acd21	130
MBD6-SWAP::YFP	acd15 acd21	102
MBD6-SWAP::YFP	acd15 acd21	85
MBD6-SWAP::YFP	acd15 acd21	110
MBD6(WT)::RFP ctrl	acd15 acd21	30
MBD6(WT)::RFP ctrl	acd15 acd21	20
MBD6(WT)::RFP ctrl	acd15 acd21	28
MBD6(WT)::RFP ctrl	acd15 acd21	17
MBD6(WT)::RFP ctrl	acd15 acd21	34
MBD6(WT)::YFP	acd15 acd21	27
MBD6(WT)::YFP	acd15 acd21	47
MBD6(WT)::YFP	acd15 acd21	10
MBD6(WT)::YFP	acd15 acd21	54
MBD6(WT)::YFP	acd15 acd21	17
MBD6(WT)::RFP	acd15 acd21	15
MBD6(WT)::RFP	acd15 acd21	26
MBD6(WT)::RFP	acd15 acd21	9
MBD6(WT)::RFP	acd15 acd21	46
MBD6(WT)::RFP	acd15 acd21	16

## Sheet: Ext_Data_10d
MBD7 foci counts per z-stack
Wild Type	idm3		* this row indicates genotype of plants transformed with MBD6-SWAP-YFP construct
88	11
93	9
58	21
100	9
123	7
53	13
83	5
